# Supplementary material for: PD-1+CD8+ T Cells Proximal to PD-L1+CD68+ Macrophages Are Associated with Poor Prognosis in Pancreatic Ductal Adenocarcinoma Patients
Source: Cancers (Basel). 2023 Feb 22;15(5):1389. doi: 10.3390/cancers15051389 (PMC10000394; doi:10.3390/cancers15051389)
Supplement: Supplementary file 1 [file cancers-15-01389-s001.zip]

Archive with 5 entries (5 files):
- supplementary Figure S1.pdf
- supplementary Figure S2.pdf
- supplementary Figure S3.pdf
- supplementary Table S1.pdf
- supplementary Table S2.pdf
